# Supplementary material for: Genome-Wide Identification of Osmanthus fragrans Histone Modification Genes and Analysis of Their Expression during the Flowering Process and under Azacytidine and Ethylene Treatments
Source: Plants (Basel). 2024 Mar 9;13(6):777. doi: 10.3390/plants13060777 (PMC10976118; doi:10.3390/plants13060777)
Supplement: Supplementary file 1 [file plants-13-00777-s001.zip]

Archive with 1 entries (1 files):
- plants-2891717-supplementary.pdf
